# Supplementary material for: Adaptive mechanisms in no flow vs. low flow ischemia in equine jejunum epithelium: Different paths to the same destination
Source: Front Vet Sci. 2022 Sep 8;9:947482. doi: 10.3389/fvets.2022.947482 (PMC9493374; doi:10.3389/fvets.2022.947482)
Supplement: Supplementary file 1 [file Data_Sheet_1.xlsx]

## Sheet: GLUT1
Well	sample	Ct	Well	Ct
A1	2-K1	23.84	B1	23.29
A2	2-K2	21.52	B2	22.53
A3	2-I1	20.15	B3	21.2
A4	2-I2	21.19	B4	21.49
A5	2-R1	20.3	B5	20.42
A6	2-R2	18.5	B6	19.23
A7	3-K1	21.68	B7	21.37
A8	3-K2	21.73	B8	23.24
A9	3-I1	22.75	B9	21.4
A10	3-I2	20.25	B10	19.59
A11	3-R1	18.83	B11	19.17
A12	3-R2	18.24	B12	18.54
A13	4-K1	21.67	B13	21.43
A14	4-K2	20.5	B14	20.5
A15	4-I1	20.97	B15	21.36
A16	4-I2	21.57	B16	21.95
A17	4-R1	19.75	B17	19.24
A18	4-R2	18.3	B18	18.3
A19	5-K1	22.34	B19	20.79
A20	5-K2	21.35	B20	21.41
A21	5-I1	21.63	B21	21.67
A22	5-I2	21.1	B22	22.14
A23	5-R1	20.43	B23	20.3
A24	5-R2	18.18	B24	19.05
C1	6-K1	21.01	D1	21.02
C2	6-K2	21.09	D2	21.57
C3	6-I1	20.87	D3	20.22
C4	6-I2	21.46	D4	21.33
C5	6-R1	19.04	D5	19.14
C6	6-R2	17.99	D6	18.02
C7	7-K1	21.3	D7	22.25
C8	7-K2	20.91	D8	20.8
C9	7-I1	21.18	D9	21.43
C10	7-I2	22.4	D10	22.92
C11	7-R1	20.42	D11	20.65
C12	7-R2	19.08	D12	18.7
C13	8-K1	21.42	D13	21.6
C14	8-K2	22.02	D14	21.87
C15	8-I1	27.73	D15	27.41
C16	8-I2	21.02	D16	20.92
C17	8-R1	18.95	D17	19.61
C18	8-R2	34.36	D18	33.8
C19	9-K1	22.13	D19	21.9
C20	9-K2	22.13	D20	21.66
C21	9-I1	22.66	D21	21.85
C22	9-I2	20.84	D22	21.69
C23	9-R1	20.2	D23	19.84
C24	9-R2	17.85	D24	18.64
E1	10-K1	22.85	F1	22.74
E2	10-K2	23.16	F2	23.96
E3	10-I1	20.46	F3	20.95
E4	10-I2	24.15	F4	24.13
E5	10-R1	21.41	F5	22.21
E6	10-R2	18.43	F6	18.92
E7	11-K1	23.94	F7	24.06
E8	11-K2	22.54	F8	23.63
E9	11-I1	22.37	F9	22.6
E10	11-R1	20.58	F10	22.33
E11	11-R2	19.87	F11	19.5
E12	12-K1	20.42	F12	21.55
E13	12-K2	21.37	F13	21.08
E14	12-I1	20.48	F14	20.31
E15	12-I2	20.05	F15	21.72
E16	12-R2	17.23	F16	17.72
E17	13-K1	20.76	F17	20.97
E18	13-K2	22.02	F18	22.06
E19	13-I1	21.68	F19	21.27
E20	13-I2	21.36	F20	21.62
E21	13-R1	21.31	F21	21.14
E22	13-R2	20.11	F22	21.04
E23	14-K1	20.17	F23	21.31
E24	14-K2	20.58	F24	21.62
G1	14-I1	20.35	H1	21.59
G2	14-I2	21.31	H2	20.78

## Sheet: TXN2
Well	sample	Ct	Well	Ct
A1	2_K1	22.16	B1	22.22
A2	2_K2	21.88	B2	22.16
A3	2_I1	21.34	B3	21.5
A4	2_I2	21.79	B4	22.21
A5	2_R1	21.35	B5	22.07
A6	2_R2	22.06	B6	24.69
A7	3_K1	20.69	B7	20.98
A8	3_K2	20.84	B8	20.97
A9	3_I1	21.65	B9	21.6
A10	3_I2	21.4	B10	21.58
A11	3_R1	21.56	B11	21.74
A12	3_R2	21.6	B12	22.3
A13	4_K1	20.38	B13	20.84
A14	4_K2	21.9	B14	21.23
A15	4_I1	21.68	B15	21.15
A16	4_I2	21.62	B16	22.41
A17	4_R1	21.46	B17	21.39
A18	4_R2	21.57	B18	21.52
A19	5_K1	20.91	B19	21.26
A20	5_K2	20.89	B20	21.32
A21	5_I1	21.87	B21	21.72
A22	5_I2	22.77	B22	22.09
A23	5_R1	21.99	B23	22.6
A24	5_R2	21.04	B24	21.39
C1	6_K1	20.64	D1	21.14
C2	6_K2	21.69	D2	21.62
C3	6_I1	21.1	D3	21.03
C4	6_I2	21.79	D4	21.69
C5	6_R1	22.09	D5	21.55
C6	6_R2	22.07	D6	21.54
C7	7_K1	21.68	D7	21.88
C8	7_K2	21.03	D8	21.11
C9	7_I1	21.17	D9	22.04
C10	7_I2	23.08	D10	23.29
C11	7_R1	22.59	D11	22.45
C12	7_R2	23.13	D12	22.89
C13	8_K1	21.21	D13	21.22
C14	8_K2	21.24	D14	21.6
C15	8_I1	28.44	D15	28.58
C16	8_I2	22.2	D16	21.88
C17	8_R1	22.21	D17	21.62
C18	8_R2	35.5	D18
C19	9_K1	22	D19	22.11
C20	9_K2	22.59	D20	23.01
C21	9_I1	22.05	D21	22.42
C22	9_I2	22.08	D22	22.34
C23	9_R1	20.71	D23	22.09
C24	9_R2	21.58	D24	21.29
E1	10_K1	22.12	F1	22.16
E2	10_K2	21.84	F2	22.05
E3	10_I1	21.52	F3	21.46
E4	10_I2	23.06	F4	23.1
E5	10_R1	23	F5	23.17
E6	10_R2	22.4	F6	22.45
E7	11_K1	22	F7	22.15
E8	11_K2	21.82	F8	21.93
E9	11_I1	22.07	F9	21.76
E10	11_R1	22.53	F10	22.5
E11	11_R2	23.37	F11	23.16
E12	12_K1	21.5	F12	21.21
E13	12_K2	21.08	F13	21.12
E14	12_I1	21.09	F14	21.37
E15	12_I2	21.5	F15	21.44
E16	12_R2	21.6	F16	21.5
E17	13_K1	20.12	F17	21.42
E18	13_K2	21.82	F18	21.87
E19	13_I1	20.14	F19	21.09
E20	13_I2	21.57	F20	21.51
E21	13_R1	22.3	F21	22.33
E22	13_R2	21.82	F22	22.06
E23	14_K1	21.65	F23	21.33
E24	14_K2	21.74	F24	21.78
H1	14_I1	22.35	G1	22.13
H2	14_I2	20.38	G2	21.57

## Sheet: BNIP3
Well	sample	Ct	Well	Ct
M7	2_K1		N7	21.19
M8	2_K2	21.85	N8	22.3
M9	2_I1	21.41	N9	20.89
M10	2_I2	21.91	N10	21.48
M11	2_R1	21.59	N11	22.26
M12	2_R2	22.77	N12	22.58
M13	3_K1	20.66	N13	21.24
M14	3_K2	21.18	N14	21.61
M15	3_I1	20.75	N15	20.88
M16	3_I2	21.23	N16	21.26
M17	3_R1	21.47	N17	21.73
M18	3_R2	22.33	N18	22.15
M19	4_K1	21.13	N19	21.52
M20	4_K2	21.48	N20	21.79
M21	4_I1	21.23	N21	21.41
M22	4_I2	21.33	N22	21.38
M23	4_R1	21.47	N23	21.53
M24	4_R2	22.14	N24	21.44
O1	5_K1		P1
O2	5_K2		P2
O3	5_I1		P3
O4	5_I2		P4
O5	5_R1		P5
O6	5_R2		P6
O7	6_K1	21.31	P7	21.06
O8	6_K2	21.24	P8	21.02
O9	6_I1	21.02	P9
O10	6_I2	21.31	P10	21.63
O11	6_R1	21.88	P11	21.37
O12	6_R2	22.51	P12	22.53
O13	7_K1	22.23	P13	22.28
O14	7_K2	20.84	P14	20.32
O15	7_I1	21.51	P15	21.4
O16	7_I2	22.81	P16	22.74
O17	7_R1	22.52	P17	22.19
O18	7_R2	22.63	P18	22.75
O19	8_K1	21.28	P19	21.28
O20	8_K2	21.16	P20	21.06
O21	8_I1	29.11	P21	29.24
O22	8_I2	22.07	P22	22.28
O23	8_R1	22.29	P23	22.2
O24	8_R2		P24
A17	9_K1	21.48	A18	21.24
B17	9_K2	22.85	B18	21.44
C17	9_I1	22.33	C18	22.81
D17	9_I2	22.26	D18	21.79
E17	9_R1	21.89	E18	21.97
F17	9_R2	21.09	F18	21.95
G17	10_K1	22.26	G18	21.73
H17	10_K2	22.12	H18	21.58
I17	10_I1	20.84	I18	20.63
J17	10_I2	21.65	J18	22.01
K17	10_R1	22.46	K18	22.19
L17	10_R2	22.43	L18	22.35
M17	11_K1	20.72	M18	20.54
N17	11_K2	21.46	N18	20.96
O17	11_I1		O18	21.24
P17	11_R1	21.95	P18	22.4
A19	11_R2	22.37	A20	22.54
B19	12_K1	21.36	B20	21.23
C19	12_K2	21.07	C20	20.68
D19	12_I1	21.56	D20	20.79
E19	12_I2	20.91	E20	20.55
F19	12_R2	22.16	F20	22.23
G19	13_K1	21.18	G20	21.19
H19	13_K2	21.43	H20	22.21
I19	13_I1	21.65	I20	21.15
J19	13_I2	22.22	J20	22.02
K19	13_R1	23.7	K20	22.5
L19	13_R2	23.01	L20	22.77
M19	14_K1	20.66	M20	20.46
N19	14_K2	22	N20	21.29
O19	14_I1	21.17	O20	21.11
P19	14_I2	20.42	P20	21.04

## Sheet: GPX1
Well	sample	Ct	Well	Ct
A1	2_K1	20.52	B1	20.7
A2	2_K2	20.25	B2	20.56
A3	2_I1	19.57	B3	20.1
A4	2_I2	21.49	B4	22.11
A5	2_R1	19.77	B5	20.43
A6	2_R2	19.91	B6	21.38
A7	3_K1	19.36	B7	19.49
A8	3_K2	19.77	B8	19.57
A9	3_I1	21.53	B9	21.94
A10	3_I2	20.43	B10	20.39
A11	3_R1	20.09	B11	20.3
A12	3_R2	20.39	B12	20.49
A13	4_K1	19.07	B13	19.71
A14	4_K2	19.55	B14	19.63
A15	4_I1	19.86	B15	20.15
A16	4_I2	20.36	B16	20.82
A17	4_R1	19.76	B17	19.76
A18	4_R2	18.75	B18	19.51
A19	5_K1	19.42	B19	19.69
A20	5_K2	19.58	B20	20.2
A21	5_I1	20.54	B21	20.83
A22	5_I2	20.18	B22	20.66
A23	5_R1	20.15	B23	20.04
A24	5_R2	18.43	B24	19.11
C1	6_K1	19.3	D1	19.34
C2	6_K2	20.11	D2	19.88
C3	6_I1	20.11	D3	19.98
C4	6_I2	20.37	D4	20.18
C5	6_R1	19.82	D5	19
C6	6_R2	20.31	D6	20.03
C7	7_K1	20.13	D7	20.58
C8	7_K2	20.08	D8	20.03
C9	7_I1	22.17	D9	21.88
C10	7_I2	22.47	D10	22.59
C11	7_R1	21.37	D11	21.38
C12	7_R2	21.3	D12	21.59
C13	8_K1	20.39	D13	20.24
C14	8_K2	20.83	D14	20.62
C15	8_I1	28.02	D15	27.94
C16	8_I2	21.14	D16	20.81
C17	8_R1	20.47	D17	21.19
C18	8_R2		D18
C19	9_K1	20.34	D19	20.08
C20	9_K2	20.81	D20	20.78
C21	9_I1	20.7	D21	20.49
C22	9_I2	20.54	D22	20.7
C23	9_R1	20.34	D23	19.81
C24	9_R2	19.53	D24	19.68
E1	10_K1	19.88	F1	19.83
E2	10_K2	20.85	F2	20.74
E3	10_I1	20.81	F3	20.52
E4	10_I2	22.33	F4	22.15
E5	10_R1	21.29	F5	20.81
E6	10_R2	20.38	F6	20.34
E7	11_K1	20.8	F7	20.77
E8	11_K2	21.16	F8	20.79
E9	11_I1	21.44	F9	21.42
E10	11_R1	21.12	F10	20.93
E11	11_R2	21.7	F11	20.97
E12	12_K1	19.84	F12	19.91
E13	12_K2	19.54	F13	19.21
E14	12_I1	19.58	F14	20.04
E15	12_I2	20.92	F15	20.61
E16	12_R2	19.35	F16	19.57
E17	13_K1	20	F17	19.56
E18	13_K2	20.35	F18	20.42
E19	13_I1	20.99	F19	20.65
E20	13_I2	20.46	F20	20.34
E21	13_R1	20.93	F21	21.41
E22	13_R2	21.5	F22	21.03
E23	14_K1	20.01	F23	19.59
E24	14_K2	19.98	F24	19.73
G1	14_I1	20.74	H1	20.97
G2	14_I2	21	H2	20.28

## Sheet: PRDX3
Well	sample	Ct	Well	Ct
G4	2_K1	21.6	H4	22.1
G5	2_K2	21.39	H5	21.47
G6	2_I1	19.77	H6	20.08
G7	2_I2	21.55	H7	21.87
G8	2_R1	20.56	H8	20.53
G9	2_R2	21.55	H9	21.35
G10	3_K1	19.85	H10	20.03
G11	3_K2	20.66	H11	20.32
G12	3_I1	20.84	H12	21.07
G13	3_I2	20.73	H13	20.82
G14	3_R1	20.61	H14	20.61
G15	3_R2	21.25	H15	20.85
G16	4_K1	19.87	H16	19.87
G17	4_K2	19.97	H17	20.36
G18	4_I1	20.62	H18	20.27
G19	4_I2	20.33	H19	21.03
G20	4_R1	20.63	H20	20.49
G21	4_R2	20.53	H21	20.51
G22	5_K1	20.04	H22	20.06
G23	5_K2	20.4	H23	20.52
G24	5_I1	20.95	H24	21.41
I1	5_I2	21.39	J1	21.14
I2	5_R1	20.9	J2	20.87
I3	5_R2	20.45	J3	20.38
I4	6_K1	19.91	J4	20.22
I5	6_K2	20.41	J5	20.32
I6	6_I1	20.05	J6	19.75
I7	6_I2	20.58	J7	20.6
I8	6_R1	19.97	J8	20.14
I9	6_R2	20.46	J9	21.01
I10	7_K1	20.58	J10	20.9
I11	7_K2	19.79	J11	20.07
I12	7_I1	21.53	J12	22.25
I13	7_I2	23.4	J13	22.76
I14	7_R1	22.02	J14	22.36
I15	7_R2	22.44	J15	22.6
I16	8_K1	21.01	J16	20.87
I17	8_K2	20.57	J17	20.84
I18	8_I1	27.77	J18	28.08
I19	8_I2	21.79	J19	21.6
I20	8_R1	21.66	J20	22.03
I21	8_R2		J21
I22	9_K1	21.33	J22	21.42
I23	9_K2	22.12	J23	21.68
I24	9_I1	21.07	J24	21.25
K1	9_I2	20.84	L1	20.84
K2	9_R1	21.09	L2	21.01
K3	9_R2	20.47	L3	20.44
K4	10_K1	21.9	L4	21.8
K5	10_K2	21.66	L5	21.61
K6	10_I1	20.32	L6	19.89
K7	10_I2	23.01	L7	22.59
K8	10_R1	22.24	L8	21.86
K9	10_R2	21.45	L9	21.25
K10	11_K1	21.51	L10	21.28
K11	11_K2	21.49	L11	21.14
K12	11_I1	21.46	L12	21.19
K13	11_R1	21.94	L13	21.5
K14	11_R2	22.4	L14	22.33
K15	12_K1	20.54	L15	20.19
K16	12_K2	20.12	L16	20.2
K17	12_I1	20.61	L17	20.18
K18	12_I2	20.87	L18	21.78
K19	12_R2	20.65	L19	20.41
K20	13_K1	20.27	L20	20.02
K21	13_K2	20.4	L21	20.57
K22	13_I1	20.58	L22	20.41
K23	13_I2	21.09	L23	20.78
K24	13_R1	21.89	L24	21.54
M1	13_R2	22.22	N1	22.12
M2	14_K1	20.17	N2	20.63
M3	14_K2	20.52	N3	20.12
M4	14_I1	21.24	N4	21.42
M5	14_I2	20.48	N5	20.9

## Sheet: PRDX5
Well	sample	Ct	Well	Ct
M7	2_K1	21.42	N7	20.74
M8	2_K2	21.71	N8	22.08
M9	2_I1	20.31	N9	20.36
M10	2_I2	21.64	N10	21.45
M11	2_R1	21.1	N11	21.43
M12	2_R2	21.6	N12	20.98
M13	3_K1	20.77	N13	21.26
M14	3_K2	20.73	N14	21.52
M15	3_I1	21.38	N15	21
M16	3_I2	21.38	N16	21.63
M17	3_R1	21.95	N17	22.37
M18	3_R2	22.15	N18	22.2
M19	4_K1	21.16	N19	20.99
M20	4_K2	20.99	N20	21.74
M21	4_I1	21.35	N21	21.32
M22	4_I2	21.82	N22	21.42
M23	4_R1	21.8	N23	21.13
M24	4_R2	21.8	N24	21.43
O1	5_K1	18.23	P1	19.39
O2	5_K2	20.95	P2	20.94
O3	5_I1	21.37	P3	21.33
O4	5_I2	22.23	P4	22.63
O5	5_R1	21.88	P5	22.84
O6	5_R2	21.39	P6	22.34
O7	6_K1	20.76	P7	21.09
O8	6_K2	21.11	P8	21.37
O9	6_I1	21.02	P9	20.55
O10	6_I2	21.43	P10	21.92
O11	6_R1	22.39	P11	22.02
O12	6_R2	21.56	P12	22.68
O13	7_K1	21.5	P13	21.47
O14	7_K2	20.67	P14	19.92
O15	7_I1	20.67	P15	21.4
O16	7_I2	22.45	P16	22.54
O17	7_R1	21.36	P17	22.27
O18	7_R2	23.04	P18	22.81
O19	8_K1	20.52	P19	20.8
O20	8_K2	21.09	P20	20.8
O21	8_I1	29.56	P21	28.65
O22	8_I2	21.74	P22	21.62
O23	8_R1	21.86	P23	22.14
O24	8_R2		P24
A13	9_K1	20.13	A14	21.25
B13	9_K2	20.25	B14	21.49
C13	9_I1	20.36	C14	26.13
D13	9_I2	20.99	D14	21.46
E13	9_R1	20.51	E14	20.57
F13	9_R2	20.27	F14	20.73
G13	10_K1	20.5	G14	19.77
H13	10_K2	19.63	H14	20.14
I13	10_I1	19.21	I14	20
J13	10_I2	19.5	J14
K13	10_R1	22.07	K14	21.44
L13	10_R2	21.04	L14	20.6
M13	11_K1	20.11	M14	19.81
N13	11_K2	18.22	N14	20.34
O13	11_I1	20.47	O14	20
P13	11_R1	21.61	P14	21.36
A15	11_R2	22.24	A16	22.2
B15	12_K1	19.66	B16	19.81
C15	12_K2	19.83	C16	19.35
D15	12_I1	20.31	D16	20.34
E15	12_I2	19.69	E16	19.28
F15	12_R2	20.79	F16	20.48
G15	13_K1	19.88	G16	19.6
H15	13_K2	19.38	H16	20.3
I15	13_I1	20.46	I16	20.42
J15	13_I2	20.51	J16	21.05
K15	13_R1	21.52	K16	20.53
L15	13_R2	22.05	L16	21.85
M15	14_K1	19.15	M16	20.04
N15	14_K2	20.36	N16	19.78
O15	14_I1	20.34	O16	19.98
P15	14_I2	19.52	P16	19.82

## Sheet: Nrf2
Well	sample	Ct	Well	Ct
A1	2_K1	22.51	B1	23.09
A2	2_K2	22.86	B2	23.02
A3	2_I1	21.58	B3	22.11
A4	2_I2	22.42	B4	23.29
A5	2_R1	21.64	B5	22.11
A6	2_R2	22.58	B6	23.12
A7	3_K1	21.84	B7	22.06
A8	3_K2	21.77	B8	22.16
A9	3_I1	21.59	B9	22.15
A10	3_I2	22.05	B10	23.58
A11	3_R1	22.01	B11	22.21
A12	3_R2	21.57	B12	22.02
A13	4_K1	21.37	B13	22.01
A14	4_K2	22.6	B14	21.82
A15	4_I1	21.3	B15	21.77
A16	4_I2	21.5	B16	22.76
A17	4_R1	20.91	B17	21.66
A18	4_R2	21.68	B18	22.28
A19	5_K1	21.67	B19	22.26
A20	5_K2	22.17	B20	22.35
A21	5_I1	22.93	B21	23.01
A22	5_I2	22.74	B22	23.54
A23	5_R1	22.74	B23	21.91
A24	5_R2	21.15	B24	21.86
C1	6_K1	21.42	D1	21.6
C2	6_K2	22.23	D2	22.02
C3	6_I1	21.75	D3	21.82
C4	6_I2	22.19	D4	21.97
C5	6_R1	21.54	D5	21.9
C6	6_R2	22.19	D6	22.23
C7	7_K1	23.18	D7	22.99
C8	7_K2	22.08	D8	21.9
C9	7_I1	23.56	D9	23.38
C10	7_I2	24.13	D10	24.2
C11	7_R1	23.21	D11	23.06
C12	7_R2	22.64	D12	22.7
C13	8_K1	22.45	D13	22.43
C14	8_K2	22.43	D14	23.03
C15	8_I1	28.3	D15	28.12
C16	8_I2	23.42	D16	23.32
C17	8_R1	23.4	D17	23.02
C18	8_R2		D18	37.55
C19	9_K1	22.16	D19	22.49
C20	9_K2	23.32	D20	23.06
C21	9_I1	23.04	D21	22.93
C22	9_I2	23.2	D22	22.97
C23	9_R1	22.84	D23	22.6
C24	9_R2	21.46	D24	21.2
E1	10_K1	22.67	F1	22.71
E2	10_K2	22.48	F2	22.67
E3	10_I1	21.57	F3	21.78
E4	10_I2	24.05	F4	24.02
E5	10_R1	23.08	F5	22.94
E6	10_R2	22.82	F6	22.37
E7	11_K1	23.55	F7	23.48
E8	11_K2	22.61	F8	22.01
E9	11_I1	23.02	F9	23.23
E10	11_R1	22.96	F10	22.14
E11	11_R2	23.54	F11	23.25
E12	12_K1	21.69	F12	21.21
E13	12_K2	21.05	F13	21.19
E14	12_I1	21.08	F14	21.05
E15	12_I2	21.64	F15	21.37
E16	12_R2	20.95	F16	20.81
E17	13_K1	22.05	F17	21.93
E18	13_K2	23.22	F18	23.13
E19	13_I1	21.71	F19	22.03
E20	13_I2	22.68	F20	22.22
E21	13_R1	23.21	F21	23.24
E22	13_R2	23.02	F22	22.99
E23	14_K1	22.22	F23	21.88
E24	14_K2	22.15	F24	21.74
G1	14_I1	22.06	H1	22.09
G2	14_I2	22.08	H2	22.22

## Sheet: NQO1
Well	sample	Ct	Well	Ct
A1	2_K1	22.15	B1	21.98
A2	2_K2	21.49	B2	21.76
A3	2_I1	20.44	B3	21.71
A4	2_I2	21.55	B4	22.49
A5	2_R1	21.05	B5	21.27
A6	2_R2	21.3	B6	19.75
A7	3_K1	20.16	B7	20.88
A8	3_K2	20.59	B8	21.28
A9	3_I1	20.49	B9	21.2
A10	3_I2	20.67	B10	20.79
A11	3_R1	20.66	B11	20.98
A12	3_R2	21.13	B12	21.83
A13	4_K1	20.89	B13	21.17
A14	4_K2	20.45	B14	21.25
A15	4_I1	21.59	B15	20.83
A16	4_I2	22.38	B16	21.83
A17	4_R1	20.84	B17	20.7
A18	4_R2	21.11	B18	21.57
A19	5_K1	20.16	B19	20.46
A20	5_K2	20.12	B20	21.21
A21	5_I1	21.61	B21	22.1
A22	5_I2	21.47	B22	22.2
A23	5_R1	21.7	B23	21.73
A24	5_R2	20.28	B24	20.68
C1	6_K1	20.74	D1	20.65
C2	6_K2	21.49	D2	21.32
C3	6_I1	21.31	D3	20.93
C4	6_I2	21.88	D4	21.5
C5	6_R1	22.35	D5	21.19
C6	6_R2	21.95	D6	21.98
C7	7_K1	21.51	D7	21.34
C8	7_K2	20.66	D8	20.4
C9	7_I1	22.13	D9	22.54
C10	7_I2	22.84	D10	22.72
C11	7_R1	22.89	D11	22.26
C12	7_R2	23.32	D12	23.21
C13	8_K1	21.2	D13	20.74
C14	8_K2	22.23	D14	21.56
C15	8_I1	28.92	D15	29.47
C16	8_I2	21.54	D16	21.71
C17	8_R1		D17	22.51
C18	8_R2		D18
C19	9_K1	22.44	D19	20.79
C20	9_K2	22.58	D20	21.43
C21	9_I1	22.58	D21	22.21
C22	9_I2	21.03	D22	21.07
C23	9_R1	21.68	D23	21.43
C24	9_R2	20.84	D24	20.62
E1	10_K1	21.19	F1	21.51
E2	10_K2	21.42	F2	21.27
E3	10_I1	20.71	F3	20.6
E4	10_I2	23.82	F4	22.44
E5	10_R1	22.66	F5	22.26
E6	10_R2	22	F6	21.51
E7	11_K1	21.03	F7	21.05
E8	11_K2	22.03	F8	21.67
E9	11_I1	22	F9	21.11
E10	11_R1	22.29	F10	21.17
E11	11_R2	22.7	F11	22.38
E12	12_K1	22.06	F12	21.34
E13	12_K2	20.84	F13	20.28
E14	12_I1	21.82	F14	21.51
E15	12_I2	22.32	F15	22.07
E16	12_R2	21.5	F16	20.27
E17	13_K1	20.24	F17	20.67
E18	13_K2	22.27	F18	22.2
E19	13_I1	22.52	F19	22.16
E20	13_I2	21.8	F20	21.29
E21	13_R1	22.4	F21	22.73
E22	13_R2	22.49	F22	22.92
E23	14_K1	21.5	F23	21.03
E24	14_K2	20.6	F24	21.29
G1	14_I1	21.47	H1	21.47
G2	14_I2	21.16	H2	20.79

## Sheet: SOD1
Well	sample	Ct	Well	Ct
G4	2_K1	18.72	H4	19.34
G5	2_K2	20.07	H5	20.24
G6	2_I1	19.5	H6	20.01
G7	2_I2	20.98	H7	20.88
G8	2_R1	19.8	H8	19.77
G9	2_R2	19.86	H9	20.05
G10	3_K1	19.05	H10	19.1
G11	3_K2	19.21	H11	19.18
G12	3_I1	20.48	H12	20.24
G13	3_I2	19.8	H13	20.06
G14	3_R1	20.46	H14	20.48
G15	3_R2	20.72	H15	20.91
G16	4_K1	19.77	H16	19.8
G17	4_K2	20	H17	20.09
G18	4_I1	20.2	H18	20.06
G19	4_I2	21.06	H19	21.04
G20	4_R1	20.82	H20	21.11
G21	4_R2	19.86	H21	20.07
G22	5_K1	18.66	H22	19.59
G23	5_K2	19.05	H23	19.76
G24	5_I1	20.73	H24	21.73
I1	5_I2	20.71	J1	20.93
I2	5_R1	20.73	J2	20.74
I3	5_R2	20	J3	20.49
I4	6_K1	19.73	J4	19.83
I5	6_K2	20.01	J5	20.31
I6	6_I1	19.7	J6	19.91
I7	6_I2	20.13	J7	20.2
I8	6_R1	19.47	J8	19.49
I9	6_R2	20.58	J9	20.95
I10	7_K1	19.66	J10	20.03
I11	7_K2	19.05	J11	19.24
I12	7_I1	21.19	J12	21.32
I13	7_I2	21.52	J13	21.92
I14	7_R1	20.77	J14	20.69
I15	7_R2	21.82	J15	21.69
I16	8_K1	20.44	J16	20.43
I17	8_K2	20.87	J17	21.45
I18	8_I1	29.08	J18	28.45
I19	8_I2	21.39	J19	21.26
I20	8_R1	21.06	J20	21.3
I21	8_R2		J21
I22	9_K1	19.79	J22	19.91
I23	9_K2	21.02	J23	21.3
I24	9_I1	19.86	J24	19.8
K1	9_I2	20.96	L1	20.28
K2	9_R1	20.51	L2	19.94
K3	9_R2	19.85	L3	19.52
K4	10_K1	19.86	L4	19.65
K5	10_K2	19.87	L5	19.45
K6	10_I1	19.91	L6	20.03
K7	10_I2	20.63	L7	20.21
K8	10_R1	19.99	L8	19.94
K9	10_R2	20.42	L9	20.58
K10	11_K1	19	L10	19.5
K11	11_K2	20.27	L11	20.08
K12	11_I1	20.3	L12	20.56
K13	11_R1	20.29	L13	20.21
K14	11_R2	21.2	L14	21.23
K15	12_K1	20.88	L15	20.73
K16	12_K2	20.02	L16	19.99
K17	12_I1	21.16	L17	21.1
K18	12_I2	21.75	L18	21.42
K19	12_R2	20.1	L19	20.14
K20	13_K1	20.28	L20	19.91
K21	13_K2	21.08	L21	20.79
K22	13_I1	21.13	L22	20.33
K23	13_I2	19.99	L23	19.57
K24	13_R1	20.96	L24	20.99
M1	13_R2	21.19	N1	22.1
M2	14_K1	20.04	N2	20.26
M3	14_K2	20.33	N3	20.66
M4	14_I1	20.5	N4	21.44
M5	14_I2	20.14	N5	20.54

## Sheet: G6PD
Well	sample	Ct	Well	Ct
G4	2_K1	31.85	H4	30.15
G5	2_K2	24.6	H5	24.66
G6	2_I1	23.27	H6	23.43
G7	2_I2	24.46	H7	25.04
G8	2_R1	24.05	H8	24.22
G9	2_R2	24.44	H9	24.8
G10	3_K1	23.78	H10	24.1
G11	3_K2	24.75	H11	24.74
G12	3_I1	25.38	H12	25.52
G13	3_I2	24.89	H13	25.09
G14	3_R1	24.07	H14	23.84
G15	3_R2	24.22	H15	24.44
G16	4_K1	23.69	H16	23.7
G17	4_K2	24.1	H17	24.32
G18	4_I1	23.91	H18	24.05
G19	4_I2	24.39	H19	24.64
G20	4_R1	24.01	H20	24.11
G21	4_R2	24.23	H21	24.42
G22	5_K1	24.14	H22	24.51
G23	5_K2	24.25	H23	23.48
G24	5_I1	24.32	H24	24.49
I1	5_I2	23.55	J1	24.5
I2	5_R1	24.41	J2	24.83
I3	5_R2	24.08	J3	24.22
I4	6_K1	23.59	J4	23.23
I5	6_K2	23.98	J5	24.4
I6	6_I1	23.43	J6	23.7
I7	6_I2	23.47	J7	23.91
I8	6_R1	23.09	J8	23.33
I9	6_R2	24.21	J9	24.25
I10	7_K1	24.27	J10	24.8
I11	7_K2	23.55	J11	23.61
I12	7_I1	23.95	J12	23.89
I13	7_I2	25.02	J13	25.02
I14	7_R1	24.74	J14	25.34
I15	7_R2	24.22	J15	24.52
I16	8_K1	24.03	J16	23.95
I17	8_K2	24.08	J17	24.71
I18	8_I1	28.77	J18	28.06
I19	8_I2	24.57	J19	24.59
I20	8_R1	24.48	J20	24.61
I21	8_R2		J21
I22	9_K1	25.16	J22	25.04
I23	9_K2	25.52	J23	25.48
I24	9_I1	24.53	J24	24.36
K1	9_I2	24.46	L1	24.59
K2	9_R1	24.27	L2	24.59
K3	9_R2	24.05	L3	23.58
K4	10_K1	29.14	L4	29.93
K5	10_K2	30.73	L5	30.27
K6	10_I1	23.62	L6	23.62
K7	10_I2	30.93	L7	30.7
K8	10_R1	31.42	L8	32.16
K9	10_R2	24.48	L9	24.34
K10	11_K1	30.45	L10	29.93
K11	11_K2	32.03	L11	32.28
K12	11_I1	29.11	L12	29.47
K13	11_R1	30.63	L13	31.91
K14	11_R2	30.27	L14	30.42
K15	12_K1	23.68	L15	23.45
K16	12_K2	23.46	L16	22.69
K17	12_I1	23.01	L17	23.13
K18	12_I2	23.76	L18	22.98
K19	12_R2	23.03	L19	22.77
K20	13_K1	23.44	L20	23.48
K21	13_K2	23.5	L21	23.17
K22	13_I1	24.45	L22	24.73
K23	13_I2	23.12	L23	23.89
K24	13_R1	23.7	L24	23.46
M1	13_R2	24.71	N1	24.97
M2	14_K1	23.15	N2	23.33
M3	14_K2	23.51	N3	24.06
M4	14_I1	23.45	N4	24.07
M5	14_I2	23.2	N5	23.65

[truncated: 5 more sheets: PPIA , SOD2 , AldoA, HK2, HPRT1]
